# Supplementary material for: Removing the needle from the haystack: Enrichment of Wolbachia endosymbiont transcripts from host nematode RNA by Cappable-seq™
Source: PLoS One. 2017 Mar 14;12(3):e0173186. doi: 10.1371/journal.pone.0173186 (PMC5349465; doi:10.1371/journal.pone.0173186)
Supplement: S2 Table — (XLSX) [file pone.0173186.s002.xlsx]

## Sheet: Table S1
Wolbachia Transcript Quantitation from Capped and Total RNA from Adult Male B. malayi
Transcript	Capped RNA (FPKM)	Total RNA (FPKM)	Fold Change Capped/Total (<1=depleted, >1=enriched)	Annotation
Wbm0003|gene3	0	0	0	hypothetical protein
Wbm0009|gene10	0	0	0	hypothetical protein
Wbm0069|gene79	0	0	0	hypothetical protein
Wbm0090|gene101	0	0	0	hypothetical protein
Wbm0091|gene102	0	0	0	hypothetical protein
Wbm0094|gene106	0	0	0	hypothetical protein
Wbm0095|gene107	0	0	0	hypothetical protein
Wbm0104|gene121	0	0	0	hypothetical protein
Wbm0134|gene159	0	0	0	hypothetical protein
Wbm0139|gene165	0	0	0	hypothetical protein
Wbm0162|gene189	0	0	0	hypothetical protein
Wbm0163|gene190	0	0	0	Uncharacterized protein
Wbm0200|gene233	0	0	0	hypothetical protein
Wbm0444|gene508	0	0	0	hypothetical protein
Wbm0466|gene532	0	0	0	hypothetical protein
Wbm0467|gene533	0	0	0	hypothetical protein
Wbm0477|gene547	0	0	0	hypothetical protein
Wbm0479|gene549	0	0	0	hypothetical protein
Wbm0514|gene588	0	0	0	hypothetical protein
Wbm0523|gene600	0	0	0	hypothetical protein
Wbm0524|gene601	0	0	0	hypothetical protein
Wbm0576|gene662	0	0	0	predicted protein
Wbm0627|gene725	0	0	0	Predicted protein WF-5
Wbm0662|gene765	0	0	0	Uncharacterized protein conserved in bacteria
Wbm0683|gene793	0	0	0	hypothetical protein
Wbm0688|gene798	0	0	0	F0F1-type ATP synthase, epsilon subunit
Wbm0780|gene907	0	0	0	hypothetical protein
Wbm0783|gene911	0	0	0	hypothetical protein
Wbm0784|gene912	0	0	0	predicted protein
Wbm0809|gene939	0	0	0	Protein containing predicted glutamine amidotransferase domain
Wbm5001|gene2	0	0	0	Molecular chaperone, SugES homolog (pseudogene region)
Wbm5002|gene6	0	0	0	Predicted endonuclease containing a URI domain (pseudogene region)
Wbm5051|gene474	0	0	0	DnaJ-related protein (pseudogene region)
Wbm5072|gene663	0	0	0	Uncharacterized conserved protein (pseudogene region)
Wbm5077|gene696	0	0	0	Uncharacterized conserved protein, homolog of eukaryotic cThy28 (pseudogene region)
Wbm7003|rna2	0	0	0	tRNA-Ala
Wbm7005|rna4	0	0	0	tRNA-His
Wbm7007|rna6	0	0	0	tRNA-Arg
Wbm7009|rna8	0	0	0	tRNA-Leu
Wbm7010|rna9	0	0	0	tRNA-Val
Wbm7011|rna10	0	0	0	tRNA-Asn
Wbm7012|rna11	0	0	0	tRNA-Val
Wbm7013|rna12	0	0	0	tRNA Thr
Wbm7014|rna13	0	0	0	tRNA-Lys
Wbm7019|rna19	0	0	0	tRNA-Thr
Wbm7022|rna22	0	0	0	tRNA-Gly
Wbm7028|rna30	0	0	0	tRNA-Ile
Wbm7029|rna31	0	0	0	tRNA-Glu
def|gene135	0	0	0	N-formylmethionyl-tRNA deformylase
ribH|gene219	0	0	0	Riboflavin synthase beta-chain
rplX|gene375	0	0	0	Ribosomal protein L24
rpsJ|gene387	0	0	0	Ribosomal protein S10
rpsR|gene573	0	0	0	Ribosomal protein S18
Wbm0132|gene157	0	0	0	Probable fructose-1,6-bisphosphatase, inositol monophosphatase family
Wbm0187|gene217	0	0	0	Predicted aspartyl protease
Wbm0191|gene221	0	0	0	Translation initiation factor 1, IF-1
Wbm0192|gene222	0	0	0	Nucleotide-binding protein implicated in inhibition of septum formation
Wbm0270|gene310	0	0	0	hypothetical protein
Wbm0391|gene444	0	0	0	Multisubunit Na+/H+ antiporter, MnhB subunit
Wbm0456|gene521	0	0	0	cytochrome c oxidase assembly protein subunit 15
Wbm0476|gene546	0	0	0	tRNA processing exoribonuclease BN
Wbm0485|gene556	0	0	0	Succinate dehydrogenase subunit D sdhD, hydrophobic membrane anchor protein
Wbm0639|gene738	0	6.48356	0	ATPase involved in DNA replication, HolB
Wbm0482|gene552	0	6.61263	0	predicted protein
Wbm0714|gene836	0	6.86761	0	protein kinase, AarF
Wbm0566|gene649	0	10.8193	0	Thioredoxin reductase
Wbm0093|gene104	0	11.1686	0	Peptidyl-tRNA hydrolase
Wbm0455|gene520	0	11.2088	0	Acetyl/propionyl-CoA carboxylase, alpha subunit
Wbm0216|gene252	0	11.3808	0	ABC-type protease secretion system, ATPase and permease component, AprD
Wbm0774|gene900	0	16.4003	0	Cytochrome c1
acpS|gene89	0	18.1286	0	Phosphopantetheinyl transferase (holo-ACP synthase)
Wbm0727|gene849	0	19.3431	0	Predicted Zn-dependent protease, TldD ortholog
Wbm0682|gene791	0	22.443	0	hypothetical protein
Wbm0430|gene492	0	23.9131	0	Uncharacterized homolog of invasion-associated protein B
Wbm0053|gene62	0	24.1393	0	Outer membrane protein
tsf|gene936	0	34.0641	0	Elongation Factor Ts
Wbm0029|gene35	0	48.7272	0	hypothetical protein
Wbm0116|gene137	0	49.6165	0	hypothetical protein
Wbm0522|gene599	0	63.9466	0	hypothetical protein
Wbm0240|gene276	0	76.6552	0	HIT family hydrolase
rplS|gene265	0	105.22	0	Ribosomal protein L19
Wbm0564|gene647	0	243.782	0	hypothetical protein
Wbm7015|rna15	0	5238.72	0	tRNA-Met
Wbm7031|rna33	0	8346.79	0	tRNA-Leu
Wbm9002|rna28	0	15401.4	0	5S ribosomal RNA
Wbm0693|gene803	0	52625.9	0	hypothetical protein
Wbm9001|rna29	0	183277	0	23S ribosomal RNA
Wbm9003|rna14	0	235787	0	16S ribosomal RNA
Wbm7034|rna36	2.02	6389.06	0.000316165	tRNA-Asp
Wbm0081|gene92	5.23	125.457	0.0416876	hypothetical protein
rpsS|gene382	5.85	134.904	0.0433642	Ribosomal protein L2
Wbm0307|gene352	4.92255	76.3351	0.0644861	Cytochrome c oxidase, subunit 1
Wbm0439|gene501	42.5795	637.589	0.066782	Oligoketide cyclase/lipid transport protein
Wbm0388|gene441	24.065	221.259	0.108764	hypothetical protein
groEL|gene395	20.7444	164.799	0.125877	Chaperonin GroEL (HSP60 family)
rpmA|gene814	54.5734	431.678	0.126422	Ribosomal protein L27
Wbm0486|gene557	5.06	38.8826	0.130135	Succinate dehydrogenase subunit C sdhC
rpsQ|gene377	34.2747	203.049	0.1688	Ribosomal protein S17
groES|gene394	299.493	1673.77	0.178933	Co-chaperonin GroES (HSP10)
Wbm0802|gene931	104.592	549.011	0.19051	NADH:ubiquinone oxidoreductase Fe-S subunit
rplT|gene759	42.0087	208.496	0.201484	Ribosomal protein L20
Wbm0180|gene210	33.1601	163.453	0.202872	hypothetical protein
Wbm5012|gene112	12.3763	56.4911	0.219084	cardiolipin synthase family enzyme (pseudogene region)
rpmF|gene714	236.113	1063.32	0.222053	Ribosomal protein L32
Wbm0687|gene797	16.0169	69.6388	0.23	hypothetical protein
Wbm0287|gene328	145.543	481.304	0.302393	Ankyrin repeat-containing protein
Wbm0708|gene823	53.7811	171.874	0.31291	Superfamily II DNA/RNA helicase
Wbm0707|gene822	261.412	810.401	0.322571	Cold shock protein
Wbm0161|gene188	24.184	72.444	0.33383	hypothetical protein
Wbm0146|gene172	12.13	32.8914	0.368789	Kef-type K+ transport system, membrane component
Wbm0221|gene257	18.837	49.2712	0.382313	Zn-dependent peptidase
Wbm0353|gene400	44.0421	110.996	0.39679	hypothetical protein
Wbm0269|gene309	19.7042	47.784	0.41236	hypothetical protein
Wbm0392|gene445	35.8316	86.2677	0.415354	Multisubunit Na+/H+ antiporter, MnhC subunit
Wbm0646|gene745	23.9626	55.3765	0.432721	Uncharacterized protein conserved in bacteria
Wbm0699|gene812	14.796	29.2464	0.505908	S-adenosylmethionine synthetase
Wbm0145|gene171	7.48	13.7779	0.542898	SurF1 family protein
dapA|gene245	17.3022	30.5411	0.566522	Dihydrodipicolinate synthase, DapA
rpmI|gene760	286.706	486.924	0.588811	Ribosomal protein L35
Wbm0630|gene729	24.5444	40.0233	0.613253	Leucyl aminopeptidase
rpsO|gene25	194.974	316.223	0.616571	Ribosomal protein S15
Wbm5030|gene232	26.1227	40.5722	0.643857	Phage terminase related protein (pseudogene region)
rpsL|gene391	58.472	86.6741	0.674619	Ribosomal protein S12
rpsP|gene608	84.1369	120.149	0.700271	Ribosomal protein S16
Wbm0019|gene24	21.1547	30.1953	0.700596	Polyribonucleotide nucleotidyltransferase, pnp
Wbm5015|gene123	16.1867	23.0407	0.702526	Permease of the major facilitator superfamily (pseudogene region)
Wbm0013|gene17	104.09	147.485	0.705767	hypothetical protein
Wbm0018|gene22	20.1412	28.407	0.709022	ABC-type transport system involved in resistance to organic solvents, periplasmic component
Wbm0481|gene551	9.94	13.9252	0.713814	Membrane-bound protoheme IX biogenesis protein, HemY
Wbm5093|gene851	42.7627	58.9537	0.725361	Na+/H+-dicarboxylate symporter (pseudogene region)
rplW|gene384	36.5022	50.2509	0.726399	Ribosomal protein L23
Wbm0060|gene69	141.906	185.332	0.765685	hypothetical protein
Wbm0261|gene300	33.7485	43.6814	0.772606	hypothetical protein
Wbm0225|gene261	31.1906	40.2188	0.775523	hypothetical protein
Wbm0073|gene84	25.6196	32.5654	0.786712	5,10-methylene-tetrahydrofolate dehydrogenase/Methenyl tetrahydrofolate cyclohydrolase
Wbm0355|gene402	79.676	101.03	0.788637	dUTPase
Wbm0028|gene34	56.5037	70.0891	0.80617	Cysteine sulfinate desulfinase/cysteine desulfurase
Wbm0381|gene429	14.3206	17.5393	0.816486	hypothetical protein
thyX|gene865	9.99114	12.1453	0.822634	Predicted alternative thymidylate synthase
Wbm0301|gene345	17.5222	20.8428	0.840684	Uncharacterized protein conserved in bacteria
Wbm0598|gene692	33.591	38.2047	0.879237	Protein containing GNAT family acetyltransferase domain
Wbm5062|gene590	20.1587	22.6189	0.891233	Predicted metal-binding protein (pseudogene region)
rpmG|gene569	128.542	142.568	0.901619	Ribosomal protein L33
Wbm0023|gene29	43.6516	48.2319	0.905036	ABC-type antimicrobial peptide transport system, ATPase component
dnaK|gene567	112.151	123.238	0.910036	Molecular chaperone, DnaK
Wbm0387|gene440	184.95	198.393	0.932241	DNA-directed RNA polymerase subunit omega, RpoZ
rpsC|gene380	20.6691	22.0829	0.935978	Ribosomal protein S3
Wbm0644|gene743	19.5743	20.4388	0.957703	DNA segregation ATPase FtsK
Wbm5081|gene773	15.1226	15.4188	0.98079	pseudogene
secD|gene916	17.4817	17.6844	0.988538	Preprotein translocase subunit SecD
Wbm5046|gene434	40.9779	41.0594	0.998015	2-oxoglutarate dehydrogenase complex, E1 component (pseudogene region)
Wbm0232|gene268	16.7038	16.5286	1.0106	Phosphoribosylformylglycinamidine (FGAM) synthase, glutamine amidotransferase domain
Wbm0010|gene11	57.3168	55.0049	1.04203	Probable outer membrane protein
Wbm0426|gene488	150.74	143.806	1.04822	Phosphatidylserine decarboxylase
rplE|gene374	11.2556	10.5611	1.06576	Ribosomal protein L5
Wbm0303|gene347	24.9714	23.3678	1.06862	Lipoate synthase
Wbm0491|gene563	38.8182	36.3023	1.0693	Cytochrome oxidase assembly factor
Wbm0490|gene562	209.311	181.9	1.15069	Integral membrane protein, interacts with FtsH
Wbm0759|gene884	10.9991	9.54805	1.15197	Molecular chaperone, DnaK
rho|gene605	130.242	112.142	1.1614	Transcription termination factor, rho
pleD|gene214	22.1786	19.0696	1.16303	PleD-like response regulator containing 2 CheY-like receiver domains and a GGDEF domain
Wbm0021|gene27	19.419	16.4879	1.17777	Cysteine sulfinate desulfinase/cysteine desulfurase
Wbm0351|gene396	24.8777	20.862	1.19249	Uncharacterized protein predicted to be involved in C-type cytochrome biogenesis
rplO|gene368	15.2517	12.7272	1.19835	Ribosomal protein L15
Wbm5027|gene206	22.9826	18.9451	1.21312	Homoserine kinase (pseudogene region)
Wbm0587|gene675	92.2376	75.7326	1.21794	hypothetical protein
Wbm0168|gene197	21.5452	17.6573	1.22019	Cytosine/adenosine deaminase
Wbm0433|gene495	89.8973	73.199	1.22812	Uncharacterized protein conserved in bacteria, YbaB family
pyrH|gene935	18.4098	14.8377	1.24074	Uridylate kinase
rpsE|gene369	16.429	13.1211	1.25211	30S ribosomal protein S5
Wbm0519|gene594	26.3589	20.7596	1.26972	Succinyl-CoA synthetase, alpha subunit
Wbm0242|gene278	55.1955	42.2898	1.30517	NADH:ubiquinone oxidoreductase chain B
rplQ|gene362	18.1809	13.7893	1.31848	50S ribosomal protein L17
Wbm0239|gene275	180.495	135.735	1.32976	hypothetical protein
Wbm0214|gene250	12.246	9.19851	1.3313	hypothetical protein
Wbm5070|gene653	30.8157	22.7102	1.35691	Predicted Rossmann fold nucleotide-binding protein involved in DNA uptake (pseudogene region)
Wbm0377|gene425	140.738	102.417	1.37417	hypothetical protein
Wbm0457|gene523	63.8067	46.4314	1.37421	F0F1-type ATP synthase, subunit b
Wbm0640|gene739	59.3527	42.934	1.38242	hypothetical protein
recO|gene329	25.7522	18.5956	1.38485	Recombinational DNA repair protein RecO
Wbm0608|gene705	299.489	214.432	1.39666	Thioredoxin, trx
Wbm0666|gene770	74.1972	52.3663	1.41689	Pyruvate/2-oxoglutarate dehydrogenase complex, dehydrogenase E1 component, eukaryotic type, beta subunit
Wbm0247|gene283	176.815	123.551	1.43111	Uncharacterized homolog of plant Iojap protein
Wbm0085|gene96	45.9809	31.9925	1.43724	hypothetical protein
Wbm0319|gene364	36.4395	24.6074	1.48084	30S ribosomal protein S11
Wbm0751|gene875	191.13	125.744	1.51999	hypothetical protein
Wbm0726|gene848	138.224	90.5178	1.52704	hypothetical protein
rplI|gene574	18.3443	11.806	1.55381	Ribosomal protein L9
Wbm0202|gene235	55.3065	34.9978	1.58029	Methylase involved in ubiquinone/menaquinone biosynthesis
Wbm0770|gene896	28.0252	17.258	1.6239	Trypsin-like serine protease
Wbm0055|gene64	30.2126	18.2875	1.65209	Predicted membrane-associated Zn-dependent protease
nusA|gene615	69.7383	41.9376	1.66291	Transcription elongation factor, NusA
Wbm0284|gene325	33.8098	20.2133	1.67265	Outer surface protein Wsp
Wbm0424|gene485	54.827	31.9331	1.71693	Na+/alanine symporter
Wbm0025|gene31	15.0558	8.63203	1.74418	Deoxyguanosinetriphosphate triphosphohydrolase-like protein
Wbm0401|gene455	297.999	170.697	1.74578	Ribosomal protein L31
glyA|gene5	119.525	68.0801	1.75565	Glycine/serine hydroxymethyltransferase
Wbm0675|gene782	122.466	68.1847	1.79609	Stress-induced morphogen, BolA
Wbm0175|gene204	13.5014	7.39588	1.82553	ABC-type Mn2+/Zn2+ transport system, permease component
Wbm0471|gene538	177.12	96.8904	1.82804	NADH:ubiquinone oxidoreductase chain I
Wbm0459|gene525	304.115	163.286	1.86247	F0F1-type ATP synthase, subunit c
Wbm0297|gene339	17.3753	9.25735	1.87692	Type IV secretory pathway, component VirB8
Wbm0536|gene613	36.4521	19.407	1.8783	Ribosome-binding factor A
Wbm0208|gene243	44.3388	23.2707	1.90535	Predicted membrane protein
Wbm0613|gene711	211.099	110.216	1.91532	hypothetical protein
rpsU|gene596	189.276	97.5583	1.94013	Ribosomal protein S21
Wbm0402|gene456	154.99	79.7451	1.94357	(acyl-carrier-protein) S-malonyltransferase, FabD
Wbm0390|gene443	26.3311	13.455	1.95698	Multisubunit Na+/H+ antiporter, MnhB subunit
Wbm0756|gene881	218.263	111.294	1.96114	scaffold protein
Wbm0561|gene644	29.067	14.7713	1.9678	Dihydrolipoamide dehydrogenase E3 component
Wbm0593|gene686	16.5189	8.34756	1.97889	Queuine/archaeosine tRNA-ribosyltransferase
Wbm0312|gene357	43.7767	22.0013	1.98973	3,4-dihydroxy-2-butanone 4-phosphate synthase
Wbm0624|gene722	65.0975	32.6193	1.99567	NADH:ubiquinone oxidoreductase chain K
Wbm0308|gene353	136.813	68.2685	2.00404	Cytochrome c oxidase, subunit 2
Wbm0565|gene648	60.5765	30.1178	2.01132	hypothetical protein
Wbm0300|gene344	57.1576	28.2847	2.0208	Uncharacterized conserved membrane protein
Wbm0771|gene897	80.3317	39.3801	2.03991	hypothetical protein
Wbm0259|gene298	39.3665	19.154	2.05526	Dephospho-CoA kinase
Wbm0282|gene323	35.5161	17.1572	2.07004	Type IV secretory pathway, VirB11 component
rpsT|gene858	154.702	74.2898	2.08241	Ribosomal protein S20
Wbm0722|gene844	80.9319	38.6358	2.09474	ATP-dependent protease HslV, peptidase subunit
ppnK|gene454	45.6644	21.6073	2.11338	ATP-NAD kinase
thrS|gene539	22.2845	10.5326	2.11576	Threonyl-tRNA synthetase
Wbm0198|gene229	56.5042	26.5452	2.1286	hypothetical protein
Wbm0562|gene645	23.261	10.8899	2.13602	Integrase
Wbm0151|gene178	28.0672	12.8966	2.17633	Predicted ATPase of the PP-loop superfamily implicated in cell cycle control, MesJ
Wbm0437|gene499	288.443	132.233	2.18132	hypothetical protein
Wbm0614|gene712	54.4916	24.7301	2.20345	3-oxoacyl-[acyl-carrier-protein] synthase III
gatA|gene888	46.8249	21.1859	2.21019	Asp-tRNAAsn/Glu-tRNAGln amidotransferase A subunit
Wbm0230|gene266	46.1215	20.8246	2.21476	hypothetical protein
Wbm5054|gene505	45.224	20.3343	2.22403	Unchracterized conserved protein (pseudogene region)
Wbm0375|gene423	39.3324	17.6414	2.22955	NADH:ubiquinone oxidoreductase chain H
Wbm0618|gene716	15.7587	6.94628	2.26865	ABC-type transport system involved in resistance to organic solvents, ATPase component
Wbm5089|gene828	16.0906	7.02805	2.28948	ATPases involved in chromosome partitioning, parA (pseudogene region)
Wbm0298|gene340	45.7316	19.6971	2.32174	Glyceraldehyde-3-phosphate dehydrogenase, GapA
Wbm0063|gene73	40.178	17.1361	2.34464	ATPase involved in chromosome partitioning
Wbm0768|gene894	156.332	65.6927	2.37975	Membrane protease subunit, stomatin/prohibitin homolog
Wbm0532|gene609	43.5809	17.8272	2.44463	Geranylgeranyl pyrophosphate synthase
Wbm0152|gene179	294.405	120.362	2.446	Outer membrane protein, pal-like
Wbm0474|gene542	69.9822	28.6023	2.44673	NADH:ubiquinone oxidoreductase, NADH-binding, chain F
fumC|gene578	36.6095	14.9449	2.44963	Fumarase
sdhA|gene513	105.906	43.117	2.45625	Succinate dehydrogenase flavoprotein subunit, SdhA
Wbm0102|gene119	53.1985	21.588	2.46426	Asp-tRNAAsn/Glu-tRNAGln amidotransferase C subunit
Wbm0268|gene308	62.8222	25.2295	2.49003	Small protein A, tmRNA-binding
Wbm0775|gene901	179.249	71.9641	2.49081	Cytochrome b subunit of the bc complex
coaD|gene930	177.434	71.1574	2.49354	Phosphopantetheine adenylyltransferase
Wbm0588|gene676	57.4286	23.0052	2.49633	Acetyl-CoA carboxylase, carboxyltransferase component
rplU|gene815	305.351	121.476	2.51367	Ribosomal protein L21
Wbm0011|gene15	25.7881	10.1527	2.54002	Permease of the major facilitator superfamily
sucA|gene448	76.3499	29.8738	2.55575	2-oxoglutarate dehydrogenase complex, E1 component
Wbm0631|gene730	161.947	62.0862	2.60842	Protocatechuate 3,4-dioxygenase beta subunit
Wbm0544|gene622	23.2478	8.88363	2.61693	Uncharacterized protein of SCO1/SenC/PrrC family, involved in biogenesis of respiratory system
Wbm0071|gene82	118.417	44.8323	2.64133	Uncharacterized protein conserved in bacteria
Wbm0022|gene28	120.175	45.4656	2.64321	Alpha/beta superfamily hydrolase
infB|gene614	33.3602	12.6144	2.64461	Translation initiation factor 2, IF-2, GTPase
Wbm0462|gene528	47.4695	17.7259	2.67797	tRNA-dihydrouridine synthase
Wbm0654|gene756	64.3462	23.9294	2.689	Carbamoylphosphate synthase small subunit
Wbm5021|gene145	43.7081	16.2172	2.69517	Thio:disulfide interchange protein (pseudogene region)
pgk|gene794	25.349	9.2061	2.7535	3-phosphoglycerate kinase
Wbm0533|gene610	87.8991	31.8501	2.75977	Molecular chaperone GrpE (heat shock protein)
Wbm0463|gene529	218.358	78.2772	2.78955	Predicted membrane-associated or secreted protein
Wbm0752|gene876	22.3212	7.94167	2.81064	Predicted protein WF-3
rplA|gene749	188.409	66.7671	2.82188	Ribosomal protein L1
rplP|gene379	211.846	74.7385	2.8345	Ribosomal protein L16
Wbm0739|gene863	38.3322	13.4874	2.84207	3-oxoacyl-(acyl-carrier-protein) synthase
Wbm0133|gene158	128.013	44.9146	2.85014	5-aminolevulinate synthase
Wbm0115|gene136	51.5674	17.9988	2.86505	Uracil-DNA glycosylase
Wbm0248|gene284	62.9754	21.6438	2.90963	Tyrosyl-tRNA synthetase
Wbm0376|gene424	31.2434	10.7201	2.91447	NADH:ubiquinone oxidoreductase chain G
Wbm0603|gene698	88.4896	30.3395	2.91665	hypothetical protein
Wbm0619|gene717	52.6849	17.7884	2.96176	Cytochrome c-type biogenesis protein CcmE
Wbm5080|gene764	46.4437	15.6012	2.97693	Phage-related protein (pseudogene region)
Wbm0755|gene880	101.292	33.8291	2.99423	Signal recognition particle GTPase
gidA|gene709	32.1746	10.7182	3.00187	NAD/FAD-utilizing enzyme apparently involved in cell division, GidA
Wbm0804|gene933	51.6312	17.0638	3.02577	Undecaprenyl pyrophosphate synthase
Wbm0295|gene337	94.5904	31.1392	3.03766	Protein chain release factor B
Wbm0629|gene727	33.1278	10.674	3.1036	NADPH:quinone reductase
Wbm0079|gene90	25.3781	8.12202	3.1246	prolipoprotein diacylglyceryl transferase
ispG|gene909	38.373	12.0084	3.19551	1-hydroxy-2-methyl-2-(e)-butenyl 4-diphosphate synthase
Wbm0179|gene209	47.7485	14.8969	3.20526	1-deoxy-D-xylulose 5-phosphate reductoisomerase
ksgA|gene464	70.9043	22.0103	3.22141	Dimethyladenosine transferase
Wbm0244|gene280	43.1614	13.3578	3.23118	Malate dehydrogenase
Wbm0438|gene500	70.4137	21.6901	3.24635	Protein-disulfide isomerase
Wbm5031|gene236	47.916	14.7201	3.25514	Bacterial cell division membrane protein, FtsW (pseudogene region)
Wbm0615|gene713	73.5258	22.5431	3.26157	Fatty acid/phospholipid biosynthesis enzyme
Wbm0366|gene413	93.6974	28.5281	3.28439	hypothetical protein
Wbm0106|gene124	54.7057	16.5374	3.308	hypothetical protein
Wbm0689|gene799	61.4712	18.5311	3.31719	F0F1-type ATP synthase, beta subunit
Wbm0718|gene840	82.5014	24.8455	3.32058	hypothetical protein
era|gene8	93.9216	27.674	3.39386	GTPase
Wbm0712|gene832	110.019	32.4082	3.39479	hypothetical protein
Wbm0470|gene537	80.1931	23.2771	3.44515	Translation initiation factor 2, IF-2, GTPase
Wbm0432|gene494	193.57	55.9901	3.45722	Outer surface protein Wsp
Wbm0124|gene149	98.1848	28.3758	3.46016	Single-stranded DNA-specific exonuclease RecJ
Wbm0345|gene390	45.9101	13.1903	3.4806	Ribosomal protein S7
Wbm0434|gene496	79.6063	22.7197	3.50384	DNA polymerase III, gamma/tau subunit
glpX|gene185	91.8743	26.0784	3.523	Fructose-1,6-bisphosphatase
Wbm0489|gene561	25.2056	7.14374	3.52835	rRNA methylases
rpsB|gene937	271.415	76.7422	3.53671	Ribosomal protein S2
Wbm0670|gene777	27.1782	7.65483	3.55046	Uncharacterized conserved protein, YebC family
Wbm0306|gene351	50.4935	14.1956	3.55698	Polyprenyltransferase (cytochrome oxidase assembly factor)
ychF|gene186	32.7292	9.01543	3.63035	Predicted GTPase, probable translation factor
Wbm0440|gene502	26.7986	7.37042	3.63597	ABC-type transport system involved in resistance to organic solvents, auxiliary component
Wbm0403|gene457	101.49	27.7863	3.65252	Phosphoglyceromutase
Wbm0767|gene893	82.9321	22.5075	3.68464	hypothetical protein
Wbm0117|gene139	61.3676	16.5862	3.69992	Lipoprotein
Wbm5073|gene679	79.4233	21.2227	3.74237	Pyridoxamine-phosphate oxidase (pseudogene region)
Wbm0617|gene715	46.7938	12.491	3.7462	ABC-type transport system involved in resistance to organic solvents, permease component
valS|gene914	60.7918	16.0375	3.7906	Valyl-tRNA synthetase
Wbm0733|gene857	44.17	11.4979	3.84157	1-acyl-sn-glycerol-3-phosphate acyltransferase
mraW|gene125	38.0129	9.5115	3.99652	Predicted S-adenosylmethionine-dependent methyltransferase involved in cell envelope biogenesis
Wbm0674|gene781	158.531	39.1832	4.04589	Malic enzyme
engB|gene404	95.2898	23.4984	4.05516	Predicted GTPase
Wbm0622|gene720	47.32	11.628	4.06949	NADH:ubiquinone oxidoreductase chain M
Wbm0369|gene416	129.603	31.5825	4.10363	Phosphatidylglycerophosphatase A, PgpA
secF|gene216	43.512	10.5669	4.11776	Preprotein translocase subunit SecF
Wbm5036|gene305	36.8576	8.89552	4.14339	Transposase IS4 family (pseudogene region)
Wbm0540|gene618	40.3	9.7166	4.14754	Aconitase A
Wbm0797|gene925	77.9602	18.6588	4.1782	Type IV secretory pathway, VirB4 components
Wbm0567|gene650	189.252	45.221	4.18505	Peroxiredoxin
Wbm0176|gene205	43.5988	10.3618	4.20765	DNA polymerase III delta subunit
Wbm0638|gene737	34.1957	8.08553	4.22925	Putative translation factor, SUA5
Wbm0178|gene208	33.0093	7.77737	4.24428	ABC-type phosphate transport system, ATPase component
Wbm0160|gene187	41.0209	9.65499	4.24867	tRNA nucleotidyltransferase/poly(A) polymerase
Wbm0154|gene181	88.3639	20.3758	4.33671	Actin-like ATPase involved in cell morphogenesis, MreB
Wbm5022|gene147	135.585	30.9958	4.3743	Alpha/beta superfamily hydrolase (pseudogene region)
Wbm0610|gene708	187.372	42.7287	4.38516	hypothetical protein
Wbm0418|gene479	31.605	7.13574	4.42911	Zn-dependent peptidase
hisS|gene472	18.2221	4.08322	4.46268	Histidyl-tRNA synthetase
Wbm0092|gene103	214.063	47.8823	4.47061	Ribosomal protein L25 (general stress protein Ctc)
Wbm0039|gene47	29.3092	6.55392	4.47201	ABC-type Fe3+ transport system, permease component
Wbm0318|gene363	44.0298	9.77763	4.50312	DNA-directed RNA polymerase alpha subunit/40 kD subunit, RpoA
Wbm0125|gene150	117.171	25.7974	4.54197	NADH:ubiquinone oxidoreductase chain D
ubiA|gene612	32.5189	7.04336	4.61696	4-hydroxybenzoate polyprenyltransferase
Wbm0316|gene361	77.4271	16.7496	4.62262	RecB family endonuclease
Wbm0773|gene899	41.3604	8.92681	4.63328	Helicase subunit of the DNA excision repair complex, UvrB
trmD|gene264	242.478	51.9254	4.66974	tRNA-(guanine-N1)-methyltransferase
Wbm0800|gene928	44.3216	9.38932	4.72043	Protein containing predicted glutamine amidotransferase domain
recR|gene870	49.3444	10.2962	4.79249	Recombinational DNA repair protein RecR
Wbm0150|gene177	100.385	20.6694	4.8567	ATP-dependent Zn protease, HflB
Wbm0211|gene246	179.064	36.8053	4.86517	Single-stranded DNA-binding protein, ssb
Wbm0241|gene277	102.662	21.0541	4.8761	NADH:ubiquinone oxidoreductase chain A
rnhB|gene741	42.9234	8.7817	4.88782	Ribonuclease HII
rplN|gene376	242.228	48.79	4.96471	Ribosomal protein L14
Wbm0002|gene1	68.8589	13.8335	4.97769	Aspartate aminotransferase family enzyme
Wbm0547|gene626	37.1294	7.43028	4.99704	Nucleoside-diphosphate-sugar epimerase
Wbm0686|gene796	271.823	54.0878	5.02559	Transaldolase
rplL|gene747	94.8916	18.7142	5.07057	Ribosomal protein L7/L12
Wbm0635|gene734	39.5197	7.73861	5.10682	RecG-like helicase
Wbm0554|gene636	78.9095	15.409	5.121	FKBP-type peptidyl-prolyl cis-trans isomerase, tig
hemH|gene841	28.9713	5.64604	5.13126	Protoheme ferro-lyase (ferrochelatase)
recA|gene489	119.64	23.0794	5.18384	RecA recombinase
Wbm0112|gene133	70.2028	13.4258	5.22895	Methionine aminopeptidase
pyrB|gene438	151.233	28.7593	5.25858	Aspartate carbamoyltransferase, catalytic chain
Wbm0516|gene591	166.604	31.644	5.26495	hypothetical protein
Wbm0004|gene4	56.5342	10.5657	5.35073	Permease of the major facilitator superfamily
engA|gene674	37.9972	7.06893	5.37524	Predicted GTPase
Wbm0173|gene202	145.005	26.6607	5.4389	4-diphosphocytidyl-2C-methyl-D-erythritol 2-phosphate synthase
Wbm0803|gene932	57.3728	10.4787	5.47518	CDP-diglyceride synthetase
Wbm0636|gene735	30.9144	5.6445	5.47691	tRNA delta(2)-isopentenylpyrophosphate transferase
Wbm0378|gene426	287.61	52.0838	5.52206	hypothetical protein
Wbm5037|gene334	34.0767	6.13941	5.55048	Potassium uptake protein TrkH (pseudogene region)
Wbm0278|gene319	100.56	17.962	5.59849	GTP cyclohydrolase II
Wbm0226|gene262	172.888	30.7279	5.62642	Phosphoribosylaminoimidazole (AIR) synthetase
Wbm0530|gene607	44.1635	7.84567	5.62903	Parvulin-like peptidyl-prolyl isomerase, PPID
Wbm0257|gene296	110.836	19.5758	5.66189	Mismatch repair ATPase, MutS family
Wbm5056|gene522	260.98	45.8275	5.69483	Glycosyltransferase, probably involved in cell wall biogenesis (pseudogene region)
Wbm0097|gene110	176.655	30.8963	5.71767	DhnA-type fructose-1,6-bisphosphate aldolase
rplC|gene386	106.304	18.3434	5.79522	Ribosomal protein L3
Wbm0314|gene359	89.7116	15.4365	5.81165	F0F1-type ATP synthase, alpha subunit
Wbm5087|gene816	185.342	31.8348	5.82199	Ankyrin repeat containing protein (pseudogene region)
Wbm0074|gene85	34.9209	5.97463	5.84486	Predicted xylanase/chitin deacetylase
Wbm0460|gene526	59.2049	10.0901	5.86762	F0F1-type ATP synthase, subunit a
Wbm0794|gene922	55.8437	9.46561	5.89964	Type IV secretory pathway, VirB6 components
Wbm0772|gene898	59.3376	9.96175	5.95654	hypothetical protein
Wbm0380|gene428	45.5895	7.60348	5.99587	3-polyprenyl-4-hydroxybenzoate decarboxylase, UbiD
Wbm5078|gene699	46.6001	7.77056	5.99701	Predicted ATPase with chaperone activity (pseudogene region)
ileS|gene410	27.7189	4.59235	6.03589	Isoleucyl-tRNA synthetase
Wbm0698|gene810	104.992	17.2997	6.06901	Cytochrome c oxidase, subunit 3
Wbm0398|gene452	217.827	35.7215	6.09792	ABC-type Fe3+ transport system, periplasmic component
tuf|gene388	146.719	23.9411	6.12833	Translation elongation factor EF-Tu, GTPase
Wbm0721|gene843	45.1048	7.35571	6.13194	Glutamate-cysteine ligase
Wbm5063|gene598	80.7796	13.0332	6.19799	Drug resistance transporter, Bcr/CflA family protein (pseudogene region)
Wbm0195|gene225	128.901	20.5246	6.28032	2-polyprenyl-3-methyl-5-hydroxy-6-metoxy-1,4-benzoquinol methylase
Wbm0077|gene88	47.0018	7.47426	6.28849	Prolyl-tRNA synthetase
Wbm0408|gene466	44.8919	7.03867	6.3779	Triosephosphate isomerase
Wbm0414|gene475	71.3516	11.1231	6.41472	hypothetical protein
Wbm0421|gene482	73.6077	11.3423	6.48966	Multisubunit Na+/H+ antiporter, MnhE subunit
Wbm0791|gene919	93.5121	14.2029	6.58401	N6-adenine-specific methylase
rpsD|gene767	270.749	41.0378	6.59755	Ribosomal protein S4
tuf|gene753	170.122	25.7373	6.60994	Translation elongation factor EF-Tu, GTPase
Wbm0789|gene917	38.4012	5.77714	6.6471	Na+/H+-dicarboxylate symporter
Wbm0181|gene211	105.828	15.8306	6.68503	ATP-binding subunit of Clp protease and DnaK/DnaJ chaperones
Wbm0606|gene702	174.733	26.108	6.6927	Membrane protein related to metalloendopeptidase
Wbm0061|gene71	39.1953	5.8102	6.74595	Predicted membrane GTPase involved in stress response
Wbm0793|gene921	52.8747	7.8248	6.75732	Type IV secretory pathway, VirB6 components
Wbm0273|gene313	80.4978	11.806	6.81838	Adenylosuccinate synthase
Wbm0679|gene788	177.304	25.9666	6.82816	Uncharacterized ABC-type transport system, permease component
Wbm0582|gene669	44.5538	6.46245	6.89426	Ankyrin repeat-containing protein
Wbm0764|gene889	165.797	23.9808	6.91374	DNA gyrase, topoisomerase II, B subunit, GyrB
Wbm0541|gene619	248.944	35.7837	6.95691	Preprotein translocase subunit SecB
fusA|gene389	140.529	20.1672	6.9682	Translation elongation factor FusA, GTPase
Wbm0473|gene540	175.119	24.9479	7.01939	Translation initiation factor 3, IF-3
rplB|gene383	137.468	19.3731	7.09582	Ribosomal protein L2
Wbm0527|gene604	140.421	19.7465	7.11118	IMP dehydrogenase, GuaB
Wbm0253|gene290	216.574	30.246	7.16042	hypothetical protein
Wbm0716|gene838	52.3186	7.29872	7.16819	ABC-type Zn2+ transport system, periplasmic component
Wbm0656|gene758	50.4996	7.02413	7.18945	Methionyl-tRNA formyltransferase
Wbm0365|gene412	62.2937	8.59249	7.24978	Predicted EndoIII-related endonuclease
dnaA|gene316	125.743	17.2516	7.28877	ATPase involved in DNA replication initiation, DnaA
Wbm0014|gene18	67.9674	9.23067	7.36321	ABC-type transport system involved in cytochrome c biogenesis, ATPase component
Wbm0503|gene575	33.104	4.42208	7.48607	Adenylosuccinate lyase
Wbm0399|gene453	116.122	15.4426	7.51959	hypothetical protein
ndk|gene839	204.155	26.9515	7.5749	Nucleoside diphosphate kinase
trmE|gene38	58.3755	7.66881	7.61207	Predicted GTPase
Wbm0062|gene72	128.342	16.5835	7.73914	hypothetical protein
Wbm0655|gene757	182.406	23.4457	7.77993	hypothetical protein
rpsA|gene68	79.4075	10.1618	7.81431	Ribosomal protein S1
Wbm0634|gene733	76.5869	9.7217	7.87793	ABC-type transport system involved in cytochrome c biogenesis, permease component
Wbm0153|gene180	168.304	21.034	8.00152	Zn-dependent carboxypeptidase
Wbm0088|gene99	32.9943	4.09713	8.05303	N-acetylglucosamine-1-phosphate uridyltransferase, contains nucleotidyltransferase and I-patch acetyltransferase domains
Wbm0534|gene611	47.221	5.83312	8.09532	Tryptophanyl-tRNA synthetase
Wbm0539|gene617	81.7937	9.9386	8.2299	Proline dehydrogenase, P5C dehydrogenase, PutA ortholog
Wbm0237|gene273	97.8539	11.888	8.23132	Nucleoside-diphosphate-sugar epimerase
Wbm0494|gene566	255.588	30.9359	8.26186	Stress-induced morphogen, BolA
Wbm5026|gene196	61.1724	7.40073	8.26573	Unchracterized conserved protein (pseudogene region)
Wbm0572|gene658	224.821	27.1338	8.28564	Bacterial nucleoid DNA-binding protein, HupA family
Wbm0271|gene311	54.2116	6.52087	8.31355	Phosphoribosylformylglycinamidine (FGAM) synthase, synthetase domain
nrdF|gene307	49.2985	5.88146	8.38202	Ribonucleotide reductase, beta subunit
Wbm0441|gene504	85.9275	10.1919	8.43096	Aspartokinase
Wbm0697|gene809	100.688	11.8254	8.51455	Holliday junction resolvasome, endonuclease subunit, RuvC
Wbm0356|gene403	139.045	16.282	8.5398	Acetylglutamate kinase
rpsF|gene572	109.741	12.7332	8.61849	Ribosomal protein S6
Wbm0594|gene687	106.024	12.3007	8.61935	NADH:ubiquinone oxidoreductase chain E
lysK|gene927	69.8435	8.05553	8.67026	Lysyl-tRNA synthetase class I
Wbm0469|gene536	28.2261	3.18408	8.86476	Predicted hydrolase of the metallo-beta-lactamase superfamily
Wbm0188|gene218	114.843	12.8988	8.90339	Preprotein translocase subunit YidC
Wbm5010|gene105	139.142	15.5826	8.92932	Ankyrin repeats containing protein (pseudogene region)
Wbm0207|gene242	47.2406	5.28154	8.94447	Pyruvate/2-oxoglutarate dehydrogenase complex, dehydrogenase E1 component, eukaryotic type, alpha subunit
Wbm5008|gene55	39.6187	4.42452	8.95435	cell division protein FtsI (pseudogene region)
rpmB|gene346	184.293	20.4476	9.01294	Ribosomal protein L28
Wbm0167|gene195	119.534	13.2434	9.02593	Permease of the major facilitator superfamily
Wbm0506|gene580	49.8188	5.51671	9.03053	Probable outer membrane protein
rpsI|gene659	136.673	15.062	9.07403	Ribosomal protein S12
Wbm0051|gene60	113.25	12.4742	9.07874	NADPH-dependent glutamate synthase beta chain
Wbm0480|gene550	64.8034	7.08115	9.15154	Phosphomannomutase
Wbm0220|gene256	295.551	31.7966	9.29505	Superoxide dismutase, SodA
Wbm0647|gene746	119.66	12.8226	9.33196	DNA-directed RNA polymerase, fusion of beta and beta' subunits. RpoB/RpoC
Wbm0006|gene7	45.9072	4.91133	9.3472	hypothetical protein
Wbm0575|gene661	83.4329	8.80172	9.47916	Outer membrane protein
Wbm0371|gene418	43.4246	4.57883	9.48378	Glycyl-tRNA synthetase, beta subunit
Wbm5020|gene138	108.738	11.3983	9.53984	Predicted ATPase, AAA+ superfamily (pseudogene region)
Wbm0405|gene462	51.7992	5.42054	9.5561	DNA gyrase, topoisomerase II A subunit, GyrA
Wbm5034|gene293	85.7004	8.81995	9.71665	2-polyprenylphenol hydroxylase family enzyme (pseudogene region)
Wbm0730|gene854	57.3209	5.89463	9.72426	Predicted permease
Wbm0222|gene258	127.183	13.0095	9.77616	Preprotein translocase subunit YajC
Wbm0289|gene330	221.156	22.2894	9.92203	Carbonic anhydrase/acetyltransferase, isoleucine patch superfamily
Wbm0108|gene127	178.82	17.8603	10.0121	Dihydrolipoamide acyltransferase E2 component
Wbm0664|gene768	31.3973	3.13103	10.0278	Transketolase
Wbm0263|gene302	148.948	14.7804	10.0774	Excinuclease ATPase subunit, UvrA
Wbm0551|gene633	56.5367	5.59768	10.1	ATP-dependent Lon protease
Wbm0352|gene399	47.9365	4.74522	10.1021	Probable outer membrane protein
Wbm0671|gene778	76.4205	7.54385	10.1302	DNA uptake lipoprotein
Wbm0138|gene164	212.757	20.9811	10.1404	Molecular chaperone, HSP90 family, HtpG
Wbm0652|gene751	63.8428	6.28913	10.1513	Transcription antiterminator
secY|gene367	44.2073	4.32136	10.23	Preprotein translocase subunit SecY
Wbm0223|gene259	62.7199	6.08205	10.3123	Glucosamine 6-phosphate synthetase, contains amidotransferase and phosphosugar isomerase domains
Wbm0706|gene821	38.3595	3.70916	10.3418	Inactivated homolog of predicted Zn-dependent protease, PmbA
Wbm0291|gene332	153.376	14.7388	10.4063	Predicted membrane protein WF-2
Wbm5035|gene295	55.4662	5.31599	10.4338	Unchracterized conserved protein (pseudogene region)
Wbm0128|gene153	34.2352	3.2508	10.5313	Membrane associated signal transduction histidine kinase
Wbm0475|gene545	251.284	22.6856	11.0768	Short-chain alcohol dehydrogenase family enzyme
Wbm0785|gene913	246.782	22.1633	11.1347	DnaJ-class molecular chaperone with C-terminal Zn finger domain
rplJ|gene748	120.115	10.641	11.2879	Ribosomal protein L10
Wbm0123|gene148	136.188	12.0477	11.3041	Cytochrome c2
Wbm0737|gene861	186.873	16.206	11.5311	Geranylgeranyl pyrophosphate synthase
Wbm0054|gene63	60.1912	5.1862	11.606	Outer membrane protein/protective antigen OMA87
Wbm0236|gene271	99.0046	8.52189	11.6177	Pentose-5-phosphate-3-epimerase
Wbm0015|gene19	127.259	10.7631	11.8236	Bacterial cell division membrane protein, FtsW
Wbm0209|gene244	71.2426	6.0219	11.8306	Phosphoenolpyruvate synthase/pyruvate phosphate dikinase
guaA|gene507	183.102	15.4134	11.8794	GMP synthase
Wbm5092|gene835	196.667	16.5258	11.9006	Aminoglycoside phosphotransferase (pseudogene region)
Wbm0672|gene779	267.133	22.2109	12.0271	hypothetical protein
Wbm0690|gene800	88.5833	7.35344	12.0465	ABC-type phosphate transport system, permease component
Wbm0190|gene220	307.626	25.5257	12.0516	Transcription termination factor, NusB
Wbm5071|gene657	110.414	9.08721	12.1505	Pyridoxal phosphate biosynthetic protein PdxJ (pseudogene region)
uvrC|gene419	37.7471	3.10421	12.16	Nuclease subunit of the excinuclease complex, UvrC
Wbm0602|gene697	179.333	14.7291	12.1754	Cell division GTPase, FtsZ
Wbm0362|gene409	255.762	20.8116	12.2894	Predicted membrane protein
Wbm0397|gene451	187.966	15.0588	12.4821	Phosphoribosylcarboxyaminoimidazole (NCAIR) mutase, PurE
gatB|gene819	111.149	8.61155	12.907	Asp-tRNAAsn/Glu-tRNAGln amidotransferase B subunit
Wbm0406|gene463	271.973	21.0229	12.937	Rieske Fe-S protein
Wbm0585|gene673	171.03	13.1953	12.9614	Disulfide bond formation protein DsbB
Wbm0001|gene0	153.072	11.5972	13.199	Uroporphyrinogen-III decarboxylase
Wbm0147|gene173	254.732	19.2087	13.2613	thiol-disulfide isomerase
Wbm0379|gene427	198.163	14.888	13.3102	Cardiolipin synthase family enzyme
Wbm0103|gene120	76.3844	5.7147	13.3663	Phosphoribosylpyrophosphate synthetase
dapD|gene514	84.1248	6.27558	13.4051	Tetrahydrodipicolinate N-succinyltransferase
Wbm0286|gene327	42.0438	3.12454	13.456	Cytochrome c biogenesis factor
pheT|gene527	109.037	8.01315	13.6073	Phenylalanyl-tRNA synthetase beta subunit
Wbm0315|gene360	134.548	9.7836	13.7524	F0F1-type ATP synthase, delta subunit
Wbm0047|gene56	267.902	19.374	13.8279	hypothetical protein
Wbm0277|gene317	60.2262	4.30567	13.9876	Calcineurin-like phosphoesterase
Wbm0729|gene853	88.5635	6.28889	14.0825	Exonuclease III
Wbm0231|gene267	60.1853	4.26074	14.1256	ABC-type phosphate transport system, permease component
Wbm0064|gene74	78.481	5.53614	14.1761	2-polyprenyl-6-methoxyphenol hydroxylase, FAD-dependent oxidoreductase
Wbm0411|gene471	90.8731	6.39812	14.2031	AICAR transformylase/IMP cyclohydrolase PurH
Wbm0599|gene693	59.9587	4.21805	14.2148	Probably membrane associated protein containing PAS/PAC domain
smpB|gene91	184.9	12.6016	14.6727	SsrA-binding protein
Wbm0745|gene869	69.4933	4.72523	14.7069	Primosomal protein N', superfamily II helicase, PriA
Wbm0492|gene564	53.1165	3.57833	14.8439	UDP-N-acetylmuramyl tripeptide synthase
Wbm0089|gene100	225.72	15.0468	15.0012	hypothetical protein
Wbm0016|gene20	58.3696	3.79993	15.3607	Multisubunit Na+/H+ antiporter, MnhD subunit
Wbm0076|gene87	233.182	15.0301	15.5143	WAS family protein
Wbm0122|gene144	65.927	4.23266	15.5758	Uncharacterized membrane protein, virulence factor MviN
rpsM|gene365	260.677	16.603	15.7006	Ribosomal protein S13
ispH|gene54	83.2211	5.21913	15.9454	4-Hydroxy-3-methylbut-2-enyl diphosphate reductase, IspH
Wbm0484|gene555	126.052	7.79634	16.1681	hypothetical protein
alaS|gene408	60.7178	3.7405	16.2325	Alanyl-tRNA synthetase
Wbm0568|gene651	64.6745	3.97956	16.2517	Acetylornithine deacetylase/Succinyl-diaminopimelate desuccinylase
apaG|gene48	287.679	17.4971	16.4415	Uncharacterized protein affecting Mg2+/Co2+ transport
Wbm0309|gene354	98.7979	5.92138	16.6849	Membrane-fusion protein
argD|gene154	72.6891	4.34195	16.7411	Ornithine/acetylornithine aminotransferase
Wbm0238|gene274	64.9325	3.79136	17.1264	UDP-N-acetylmuramyl pentapeptide synthase
Wbm0367|gene414	125.917	7.34662	17.1394	Isocitrate/isopropylmalate dehydrogenase, LeuB
Wbm0431|gene493	184.167	10.6863	17.2339	DNA-directed RNA polymerase sigma 32 subunit, RpoH subfamily
eno|gene141	75.2842	4.34942	17.309	Enolase
Wbm0749|gene873	77.2517	4.45053	17.3579	hypothetical protein
Wbm0612|gene710	99.8048	5.69557	17.5232	Xaa-Pro aminopeptidase
Wbm0641|gene740	158.635	8.89376	17.8367	Type IV secretory pathway, component VirB8
glyQ|gene417	116.272	6.39426	18.1838	Glycyl-tRNA synthetase, alpha subunit
hemC|gene904	106.485	5.83191	18.259	Porphobilinogen deaminase
Wbm0637|gene736	279.926	15.3305	18.2594	hypothetical protein
Wbm0206|gene241	173.525	9.44331	18.3754	Pseudouridylate synthases, 23S RNA-specific
Wbm0549|gene631	153.072	8.17901	18.7152	Predicted acid phosphatase
argS|gene239	123.979	6.58224	18.8354	Arginyl-tRNA synthetase
Wbm0215|gene251	67.5489	3.48677	19.3729	hypothetical protein
Wbm0695|gene807	62.4977	3.19112	19.5849	Ribonucleotide reductase, alpha subunit
rplF|gene371	187.498	9.2064	20.366	50S ribosomal protein L6
sucC|gene595	75.9498	3.72889	20.3679	Succinyl-CoA synthetase, beta subunit
Wbm5011|gene109	84.5846	4.10511	20.6047	ATP-binding subunit of Clp protease and DnaK/DnaJ chaperones (pseudogene region)
Wbm0193|gene223	141.545	6.8168	20.7641	hypothetical protein
Wbm0742|gene866	44.2652	2.11207	20.9582	Probable extracellular metallopeptidase
Wbm0299|gene342	85.853	4.01085	21.4052	Replicative DNA helicase, DnaB
Wbm5014|gene116	64.6699	3.00394	21.5284	Type II secretory pathway, component PulD (pseudogene region)
Wbm0596|gene689	160.961	7.4684	21.5523	Response regulator consisting of a CheY-like receiver domain and wHTH-type DNA-binding domain
Wbm5009|gene80	228.669	10.4571	21.8673	Ornithine/acetylornithine aminotransferase (pseudogene region)
Wbm0458|gene524	261.251	11.9273	21.9036	F0F1-type ATP synthase, subunit b
sdhB|gene694	157.119	7.1213	22.0632	Succinate dehydrogenase Fe-S protein, SdhB
Wbm0668|gene772	86.4506	3.87522	22.3086	Malonyl-CoA decarboxylase
Wbm0496|gene568	230.554	10.2765	22.4351	Ribonucleases G and E
Wbm0597|gene690	146.561	6.35777	23.0523	Glycerol-3-phosphate dehydrogenase
Wbm0311|gene356	108.145	4.62801	23.3675	Putative Zn-dependent protease, contains TPR repeats
Wbm0581|gene668	65.6868	2.78345	23.5991	Uncharacterized secreted protein containing pentapeptide repeats
ruvB|gene289	154.767	6.52921	23.7038	Holliday junction resolvasome, helicase subunit, RuvB
Wbm0113|gene134	194.833	8.00389	24.3423	Actin-like ATPase involved in cell division, FtsA
Wbm0705|gene820	285.201	11.5339	24.7272	F0F1-type ATP synthase, gamma subunit
Wbm0393|gene446	115.912	4.6781	24.7776	DNA-directed RNA polymerase sigma 70 subunit, RpoD
Wbm0024|gene30	317.306	12.6206	25.1419	HesB/YadR/YfhF family protein
mutL|gene450	258.776	10.1336	25.5364	DNA mismatch repair enzyme MutL, predicted ATPase
Wbm0127|gene152	284.227	11.0412	25.7424	Peroxiredoxin
Wbm0049|gene58	191.783	7.40109	25.9128	Signal recognition particle GTPase
Wbm0197|gene228	226.645	8.60982	26.324	Na+/alanine symporter
Wbm0131|gene156	263.793	10.0178	26.3324	Translation elongation factor P, EF-P
Wbm0493|gene565	114.04	4.32559	26.364	Cystathionine beta-lyase
hslU|gene845	87.7811	3.32312	26.4153	ATP-dependent protease HslU, ATPase subunit
Wbm0508|gene582	84.549	3.16528	26.7114	UDP-N-acetylmuramoylalanine-D-glutamate ligase
carB|gene586	83.5643	3.10107	26.9469	Carbamoylphosphate synthase large subunit
Wbm0383|gene435	171.912	6.34649	27.0877	Co/Zn/Cd efflux system component
Wbm0050|gene59	209.377	7.70071	27.1893	Multisubunit Na+/H+ antiporter, MnhD subunit
ddl|gene655	148.525	5.45812	27.2118	D-alanine-D-alanine ligase
Wbm0559|gene642	260.086	9.54781	27.2404	Dihydrolipoamide dehydrogenase E3 component
Wbm0294|gene336	89.228	3.17853	28.0721	Mg/Co/Ni transporter MgtE
Wbm0038|gene46	177.979	6.32791	28.126	Predicted sulfurtransferase
Wbm0031|gene37	115.259	4.08793	28.195	Parvulin-like peptidyl-prolyl isomerase, SurA
Wbm0747|gene871	229.65	7.98194	28.7712	Dihydrolipoamide acyltransferase E2 component
secA|gene306	51.3537	1.75191	29.313	Preprotein translocase subunit SecA
Wbm0736|gene860	140.24	4.77876	29.3465	Secreted or membrane protein containg FKBP-type peptidyl-prolyl cis-trans isomerase domain
Wbm0628|gene726	151.383	5.10417	29.6587	Superfamily I DNA and RNA helicase, UvrD
Wbm0374|gene422	166.004	5.56207	29.8457	hypothetical protein
aspS|gene16	96.7271	3.22386	30.0035	Aspartyl-tRNA synthetase
Wbm0255|gene292	105.439	3.49705	30.1508	Glutamine phosphoribosylpyrophosphate amidotransferase
Wbm0694|gene806	159.913	5.20012	30.7518	Predicted methyltransferase, contains N-terminal TPR repeats
Wbm0483|gene553	235.513	7.56168	31.1456	ABC-type transport system, involved in lipoprotein release, permease component
Wbm0591|gene684	248.452	7.72923	32.1445	Type IV secretory pathway, VirB9 component
Wbm0042|gene50	185.996	5.77239	32.2217	Aspartate-semialdehyde dehydrogenase
pheS|gene98	201.532	5.75062	35.0453	Phenylalanyl-tRNA synthetase alpha subunit
Wbm0182|gene212	77.4614	2.04039	37.964	NAD-specific glutamate dehydrogenase
Wbm0260|gene299	157.837	4.10776	38.4241	Dioxygenases related to 2-nitropropane dioxygenase
Wbm5049|gene468	64.3372	1.64422	39.1293	ABC-type multidrug transport system, ATPase and permease components (pseudogene region)
Wbm0172|gene201	114.586	2.91753	39.275	ATP-dependent exoDNAse (exonuclease V) beta subunit, RecB
Wbm0272|gene312	151.848	3.79277	40.0362	RecB exonuclease
leuS|gene701	78.6877	1.91965	40.9906	Leucyl-tRNA synthetase
Wbm5067|gene628	161.286	3.84055	41.9955	Dihydropteroate synthase (pseudogene region)
Wbm0041|gene49	218.999	4.95359	44.2102	Phosphoribosylaminoimidazole carboxylase (NCAIR synthetase)
Wbm0037|gene45	89.0721	1.99545	44.6376	Topoisomerase IA, TopA
Wbm0685|gene795	226.943	4.86261	46.671	Thioredoxin reductase
Wbm0548|gene630	120.099	2.14804	55.911	NAD-dependent DNA ligase, Lig
Wbm0667|gene771	171.258	2.74533	62.3816	Membrane GTPase LepA
Wbm5042|gene420	270.722	4.3264	62.5744	DNA invertase (pseudogene region)
Wbm0465|gene531	287.411	3.97505	72.3037	Phosphoribosylamine-glycine ligase
Wbm0304|gene349	106.817	1.3684	78.0598	Probable outer membrane protein
Wbm0499|gene571	136.49	1.54588	88.2928	DNA polymerase III alpha subunit
Wbm0384|gene437	218.487	1.94705	112.214	Probable extracellular metallopeptidase
Wbm0710|gene827	196.134	1.71951	114.064	Membrane associated signal transduction histidine kinase and receiver domain
Wbm5064|gene616	187.983	1.30842	143.672	cation/multidrug efflux pump (pseudogene region)
clpP|gene635	661.716	0	#DIV/0!	Protease subunit of ATP-dependent Clp protease
clpX|gene634	344.489	0	#DIV/0!	ATP-dependent protease Clp, ATPase subunit
cysS|gene789	315.114	0	#DIV/0!	Cysteinyl-tRNA synthetase
dcd|gene333	802.392	0	#DIV/0!	Deoxycytidine deaminase
fabZ|gene61	282.928	0	#DIV/0!	3-hydroxymyristoyl/3-hydroxydecanoyl-(acyl carrier protein) dehydratases
frr|gene934	1116.61	0	#DIV/0!	Ribosome recycling factor
gltX|gene509	423.059	0	#DIV/0!	Glutamyl- and glutaminyl-tRNA synthetase
gltX|gene518	336.543	0	#DIV/0!	Glutamyl- and glutaminyl-tRNA synthetase
gmk|gene667	623.476	0	#DIV/0!	Guanylate kinase
lipB|gene270	1270.8	0	#DIV/0!	Lipoate-protein ligase B
mnmA|gene182	396.316	0	#DIV/0!	Predicted tRNA(5-methylaminomethyl-2-thiouridylate) methyltransferase, contain the PP-loop ATPase domain
mraY|gene742	339.378	0	#DIV/0!	UDP-N-acetylmuramyl pentapeptide phosphotransferase
murB|gene905	252.773	0	#DIV/0!	UDP-N-acetylmuramate dehydrogenase
obgE|gene142	37.5155	0	#DIV/0!	Predicted GTPase
prfA|gene405	422.68	0	#DIV/0!	Protein chain release factor A
pyrE|gene918	291.224	0	#DIV/0!	Orotate phosphoribosyltransferase
pyrG|gene198	304.589	0	#DIV/0!	CTP synthase
recF|gene151	404.539	0	#DIV/0!	Recombinational DNA repair ATPase, RecF
rimM|gene155	125.22	0	#DIV/0!	RimM protein, required for 16S rRNA processing
rnc|gene115	656.176	0	#DIV/0!	dsRNA-specific ribonuclease
rplD|gene385	60.7616	0	#DIV/0!	Ribosomal protein L4
rplK|gene750	1931.28	0	#DIV/0!	Ribosomal protein L11
rplM|gene660	5969.94	0	#DIV/0!	Ribosomal protein L13
rplR|gene370	1583.65	0	#DIV/0!	50S ribosomal protein L18
rplV|gene381	362.489	0	#DIV/0!	Ribosomal protein L22
rpmH|gene801	5077.86	0	#DIV/0!	Ribosomal protein L34
rpmJ|gene731	36219.6	0	#DIV/0!	Ribosomal protein L36
rpsH|gene372	3541.4	0	#DIV/0!	Ribosomal protein S8
rpsN|gene373	1949.33	0	#DIV/0!	30S ribosomal protein S14
ruvA|gene288	159.629	0	#DIV/0!	Holliday junction resolvasome, DNA-binding subunit, RuvA
secG|gene199	476.421	0	#DIV/0!	Preprotein translocase subunit SecG
truA|gene490	373.533	0	#DIV/0!	Pseudouridylate synthase (tRNA psi55)
Wbm0008|gene9	164.023	0	#DIV/0!	Predicted 3'-5' exonuclease related to the exonuclease domain of PolB
Wbm0017|gene21	5684.47	0	#DIV/0!	NADH:ubiquinone oxidoreductase 17.2 kD subunit
Wbm0026|gene32	73.0747	0	#DIV/0!	Pyrimidine deaminase and reductase
Wbm0027|gene33	877.469	0	#DIV/0!	hypothetical protein
Wbm0030|gene36	926.835	0	#DIV/0!	hypothetical protein
Wbm0033|gene41	2981.48	0	#DIV/0!	hypothetical protein
Wbm0034|gene42	438.849	0	#DIV/0!	hypothetical protein
Wbm0035|gene43	327.726	0	#DIV/0!	hypothetical protein
Wbm0036|gene44	1295.11	0	#DIV/0!	hypothetical protein
Wbm0043|gene51	3522.19	0	#DIV/0!	hypothetical protein
Wbm0044|gene52	855.235	0	#DIV/0!	Amino acid transporter
Wbm0045|gene53	389.769	0	#DIV/0!	Amino acid transporter
Wbm0048|gene57	411.583	0	#DIV/0!	Uncharacterized protein involved in an early stage of isoprenoid biosynthesis
Wbm0056|gene65	968.097	0	#DIV/0!	hypothetical protein
Wbm0057|gene66	264.069	0	#DIV/0!	Uncharacterized protein conserved in bacteria
Wbm0058|gene67	5797.83	0	#DIV/0!	Bacterial nucleoid DNA-binding protein, HupA family
Wbm0065|gene75	325.394	0	#DIV/0!	hypothetical protein
Wbm0066|gene76	506.412	0	#DIV/0!	hypothetical protein
Wbm0067|gene77	1059.91	0	#DIV/0!	hypothetical protein
Wbm0068|gene78	1208.5	0	#DIV/0!	hypothetical protein
Wbm0070|gene81	366.903	0	#DIV/0!	Putative Mg2+ and Co2+ transporter CorB
Wbm0072|gene83	409.453	0	#DIV/0!	3-polyprenyl-4-hydroxybenzoate decarboxylase
Wbm0075|gene86	89.47	0	#DIV/0!	Cell division protein FtsI
Wbm0082|gene93	286.781	0	#DIV/0!	Uncharacterized membrane protein, required for colicin V production, CvpA
Wbm0083|gene94	379.682	0	#DIV/0!	Riboflavin synthase alpha chain
Wbm0084|gene95	2204.95	0	#DIV/0!	hypothetical protein
Wbm0086|gene97	1273.74	0	#DIV/0!	hypothetical protein
Wbm0096|gene108	336.203	0	#DIV/0!	Predicted membrane protein WF-2
Wbm0098|gene114	548.205	0	#DIV/0!	Dihydroorotate dehydrogenase
Wbm0100|gene117	906.169	0	#DIV/0!	Outer surface protein Wsp
Wbm0101|gene118	461.379	0	#DIV/0!	2-methylthioadenine synthetase
Wbm0105|gene122	2523.93	0	#DIV/0!	hypothetical protein
Wbm0109|gene129	528.643	0	#DIV/0!	hypothetical protein
Wbm0110|gene130	1471.03	0	#DIV/0!	Inactive homolog of metal-dependent proteases, putative molecular chaperone
Wbm0118|gene140	429.355	0	#DIV/0!	UDP-N-acetylmuramate-alanine ligase
Wbm0121|gene143	65.7863	0	#DIV/0!	Uncharacterized protein involved in outer membrane biogenesis
Wbm0135|gene160	1787.04	0	#DIV/0!	hypothetical protein
Wbm0136|gene162	2683.92	0	#DIV/0!	hypothetical protein
Wbm0137|gene163	4733.66	0	#DIV/0!	hypothetical protein
Wbm0140|gene166	300.455	0	#DIV/0!	hypothetical protein
Wbm0141|gene167	560.309	0	#DIV/0!	hypothetical protein
Wbm0142|gene168	1100.81	0	#DIV/0!	Predicted phosphatase
Wbm0143|gene169	351.417	0	#DIV/0!	Predicted membrane protein
Wbm0144|gene170	2549.83	0	#DIV/0!	Bacterioferritin/cytochrome b1
Wbm0148|gene174	651.863	0	#DIV/0!	thymidylate kinase
Wbm0149|gene176	2334.64	0	#DIV/0!	hypothetical protein
Wbm0156|gene183	654.843	0	#DIV/0!	hypothetical protein
Wbm0157|gene184	1002.65	0	#DIV/0!	hypothetical protein
Wbm0164|gene191	1411.92	0	#DIV/0!	hypothetical protein
Wbm0165|gene192	8477.51	0	#DIV/0!	hypothetical protein
Wbm0166|gene193	10353.4	0	#DIV/0!	hypothetical protein
Wbm0171|gene200	874.273	0	#DIV/0!	RadC-like DNA repair protein
Wbm0174|gene203	2295.48	0	#DIV/0!	hypothetical protein
Wbm0177|gene207	66.9219	0	#DIV/0!	Dihydrodipicolinate reductase
Wbm0183|gene213	250.226	0	#DIV/0!	hypothetical protein
Wbm0185|gene215	299.247	0	#DIV/0!	hypothetical protein
Wbm0194|gene224	547.603	0	#DIV/0!	DNA primase, DnaG
Wbm0196|gene227	400.777	0	#DIV/0!	Methionyl-tRNA synthetase
Wbm0199|gene230	1806.8	0	#DIV/0!	hypothetical protein
Wbm0201|gene234	519.73	0	#DIV/0!	Permease of the major facilitator superfamily
Wbm0203|gene237	370.868	0	#DIV/0!	ABC-type multidrug transport system, ATPase and permease component
Wbm0204|gene238	4971.99	0	#DIV/0!	hypothetical protein
Wbm0212|gene247	1127.73	0	#DIV/0!	hypothetical protein
Wbm0213|gene249	526.653	0	#DIV/0!	hypothetical protein
Wbm0217|gene253	1368.65	0	#DIV/0!	Metal-dependent proteases with possible chaperone activity
Wbm0218|gene254	1535.06	0	#DIV/0!	hypothetical protein
Wbm0219|gene255	4515.82	0	#DIV/0!	hypothetical protein
Wbm0224|gene260	652.16	0	#DIV/0!	hypothetical protein
Wbm0227|gene263	1939.43	0	#DIV/0!	Phosphoribosylaminoimidazolesuccinocarboxamide (SAICAR) synthase
Wbm0243|gene279	406.32	0	#DIV/0!	NADH:ubiquinone oxidoreductase chain C
Wbm0245|gene281	491.738	0	#DIV/0!	Mg-dependent Dnase, TadD
Wbm0246|gene282	687.643	0	#DIV/0!	MutT/Nudix family pyrophosphatase
Wbm0249|gene285	1448.28	0	#DIV/0!	Predicted protein WF-4
Wbm0250|gene287	14517.5	0	#DIV/0!	hypothetical protein
Wbm0254|gene291	1105.69	0	#DIV/0!	3-methyladenine DNA glycosylase
Wbm0256|gene294	220.191	0	#DIV/0!	5-formyltetrahydrofolate cyclo-ligase
Wbm0258|gene297	167.612	0	#DIV/0!	Ribonuclease D
Wbm0262|gene301	825.366	0	#DIV/0!	hypothetical protein
Wbm0264|gene303	9206.59	0	#DIV/0!	hypothetical protein
Wbm0265|gene304	1242.25	0	#DIV/0!	Predicted protein, WF-1
Wbm0274|gene314	4112.03	0	#DIV/0!	hypothetical protein
Wbm0275|gene315	652.262	0	#DIV/0!	glutamine synthetase
Wbm0279|gene320	347.626	0	#DIV/0!	Type IV secretory pathway, component VirB8
Wbm0280|gene321	427.584	0	#DIV/0!	Type IV secretory pathway, component VirB9
Wbm0281|gene322	509.13	0	#DIV/0!	Type IV secretory pathway, VirB10 component
Wbm0283|gene324	391.888	0	#DIV/0!	Type IV secretory pathway, VirD4 component
Wbm0285|gene326	376.175	0	#DIV/0!	Methylase of polypeptide chain release factor
Wbm0290|gene331	479.783	0	#DIV/0!	D-alanyl-D-alanine carboxypeptidase
Wbm0293|gene335	560.122	0	#DIV/0!	ABC-type phosphate transport system, periplasmic component
Wbm0296|gene338	867.157	0	#DIV/0!	Ankyrin repeat-containing protein
Wbm0305|gene350	81.4904	0	#DIV/0!	Ribonuclease HI
Wbm0310|gene355	545.199	0	#DIV/0!	Short-chain alcohol dehydrogenase family enzyme
Wbm0313|gene358	435.483	0	#DIV/0!	Transcription elongation factor, GreA
Wbm0321|gene366	115.589	0	#DIV/0!	Adenylate kinase
Wbm0333|gene378	10.7665	0	#DIV/0!	50S ribosomal protein L29
Wbm0347|gene392	687.604	0	#DIV/0!	hypothetical protein
Wbm0348|gene393	555.635	0	#DIV/0!	Predicted aminomethyltransferase related to GcvT
Wbm0359|gene406	354.243	0	#DIV/0!	Permease of the major facilitator superfamily
Wbm0360|gene407	544.24	0	#DIV/0!	hypothetical protein
Wbm0364|gene411	485.833	0	#DIV/0!	2-methylthioadenine synthetase
Wbm0368|gene415	3673.44	0	#DIV/0!	hypothetical protein
Wbm0373|gene421	566.315	0	#DIV/0!	Delta-aminolevulinic acid dehydratase
Wbm0382|gene431	313.817	0	#DIV/0!	Protein-disulfide isomerase
Wbm0386|gene439	4687.36	0	#DIV/0!	Transcriptional regulator of HTH-type, xre family
Wbm0389|gene442	3090.75	0	#DIV/0!	Multisubunit Na+/H+ antiporter, MnhG subunit
Wbm0394|gene447	675.312	0	#DIV/0!	Ankyrin repeat-containing protein
Wbm0404|gene460	696.811	0	#DIV/0!	Predicted protein, WF-1
Wbm0409|gene467	335.335	0	#DIV/0!	2C-methyl-D-erythritol 2,4-cyclodiphosphate synthase
Wbm0410|gene469	1301.54	0	#DIV/0!	hypothetical protein
Wbm0413|gene473	83.8352	0	#DIV/0!	NifU family protein containing thioredoxin-like domain
Wbm0415|gene476	1443.87	0	#DIV/0!	Glutaredoxin
Wbm0416|gene477	1981.82	0	#DIV/0!	FAD synthase
Wbm0417|gene478	300.593	0	#DIV/0!	Lipoprotein signal peptidase
Wbm0419|gene480	53.246	0	#DIV/0!	Zn-dependent peptidase
Wbm0420|gene481	1324.81	0	#DIV/0!	Folate-dependent phosphoribosylglycinamide formyltransferase PurN
Wbm0422|gene483	630.772	0	#DIV/0!	hypothetical protein
Wbm0423|gene484	573.493	0	#DIV/0!	Uncharacterized conserved membrane protein, YgiH family
Wbm0425|gene487	0.7	0	#DIV/0!	Phosphatidylserine synthase
Wbm0429|gene491	635.74	0	#DIV/0!	DNA polymerase III beta clamp subunit
Wbm0435|gene497	425.961	0	#DIV/0!	Glutathione S-transferase
Wbm0436|gene498	408.645	0	#DIV/0!	Predicted O-methyltransferase
Wbm0442|gene506	675.628	0	#DIV/0!	Membrane protein TerC, possibly involved in tellurium resistance
Wbm0446|gene511	2175.93	0	#DIV/0!	Dihydroorotase, PyrC
Wbm0447|gene512	1.01	0	#DIV/0!	Ankyrin repeat-containing protein and possible domain WF-3
Wbm0450|gene515	1442.68	0	#DIV/0!	hypothetical protein
Wbm0451|gene516	15639	0	#DIV/0!	hypothetical protein
Wbm0452|gene517	440.871	0	#DIV/0!	Predicted SAM-dependent methyltransferase
Wbm0454|gene519	1792.84	0	#DIV/0!	hypothetical protein
Wbm0464|gene530	418.486	0	#DIV/0!	Seryl-tRNA synthetase
Wbm0468|gene534	803.7	0	#DIV/0!	hypothetical protein
Wbm0478|gene548	1472.85	0	#DIV/0!	hypothetical protein
Wbm0487|gene559	556.401	0	#DIV/0!	hypothetical protein
Wbm0488|gene560	647.372	0	#DIV/0!	Smr/mutS family protein
Wbm0498|gene570	1368.25	0	#DIV/0!	Predicted transcriptional regulator, XRE family
Wbm0505|gene579	31.3793	0	#DIV/0!	Uncharacterized protein involved in biosynthesis of c-type cytochromes
Wbm0507|gene581	8649.78	0	#DIV/0!	Ferredoxin
Wbm0509|gene583	2778.7	0	#DIV/0!	Transcriptional regulator, tetR family
Wbm0510|gene584	7688.83	0	#DIV/0!	hypothetical protein
Wbm0511|gene585	502.26	0	#DIV/0!	hypothetical protein
Wbm0513|gene587	3011.9	0	#DIV/0!	hypothetical protein
Wbm0515|gene589	1076.02	0	#DIV/0!	hypothetical protein
Wbm0517|gene592	367.198	0	#DIV/0!	Nitroreductase
Wbm0518|gene593	763.848	0	#DIV/0!	Diaminopimelate epimerase
Wbm0525|gene602	593.753	0	#DIV/0!	hypothetical protein
Wbm0526|gene603	1779.72	0	#DIV/0!	hypothetical protein
Wbm0529|gene606	1499.39	0	#DIV/0!	Uncharacterized protein conserved in bacteria
Wbm0542|gene620	630.236	0	#DIV/0!	Uncharacterized conserved protein related to eukaryotic translocase of inner mitochondrial membrane
Wbm0543|gene621	461.121	0	#DIV/0!	DNA polymerase III epsilon subunit
Wbm0545|gene624	1573.88	0	#DIV/0!	NADH:ubiquinone oxidoreductase 18 kDa subunit
Wbm0546|gene625	1563.61	0	#DIV/0!	Predicted esterase
Wbm0550|gene632	2581.42	0	#DIV/0!	hypothetical protein
Wbm0555|gene638	751.409	0	#DIV/0!	Predicted lipoprotein, OsmY ortholog
Wbm0556|gene639	368.149	0	#DIV/0!	Glutathione synthase
Wbm0557|gene640	728.757	0	#DIV/0!	UDP-N-acetylglucosamine:LPS N-acetylglucosamine transferase
Wbm0558|gene641	2489.62	0	#DIV/0!	hypothetical protein
Wbm0560|gene643	150.277	0	#DIV/0!	PQQ-like beta-propeller repeat-containing protein
Wbm0563|gene646	850.737	0	#DIV/0!	hypothetical protein
Wbm0569|gene654	1717.89	0	#DIV/0!	Ferredoxin
Wbm0571|gene656	578.528	0	#DIV/0!	Cell division septal protein
Wbm0577|gene664	300.135	0	#DIV/0!	23S rRNA methylase
Wbm0578|gene665	447.624	0	#DIV/0!	ABC-type transport system involved in cytochrome c biogenesis, permease component
Wbm0579|gene666	561.231	0	#DIV/0!	DnaK suppressor protein
Wbm0583|gene671	1916.02	0	#DIV/0!	Inorganic pyrophosphatase
Wbm0584|gene672	366.905	0	#DIV/0!	Ubiquinone biosynthesis protein COQ7
Wbm0589|gene678	301.566	0	#DIV/0!	Formamidopyrimidine-DNA glycosylase
Wbm0590|gene680	1284.5	0	#DIV/0!	Predicted protein WF-5
Wbm0592|gene685	519.978	0	#DIV/0!	Multisubunit Na+/H+ antiporter, MnhD subunit
Wbm0595|gene688	399.112	0	#DIV/0!	hypothetical protein
Wbm0601|gene695	314.683	0	#DIV/0!	Predicted metal-dependent hydrolase
Wbm0604|gene700	450.365	0	#DIV/0!	hypothetical protein
Wbm0607|gene703	486.775	0	#DIV/0!	hypothetical protein
Wbm0609|gene706	1698.51	0	#DIV/0!	Ribonuclease D
Wbm0620|gene718	484.519	0	#DIV/0!	Biotin-(acetyl-CoA carboxylase) ligase
Wbm0621|gene719	47.5775	0	#DIV/0!	NADH:ubiquinone oxidoreductase chain N
Wbm0623|gene721	1273.6	0	#DIV/0!	NADH:ubiquinone oxidoreductase chain L
Wbm0625|gene723	276.443	0	#DIV/0!	NADH:ubiquinone oxidoreductase chain J
Wbm0626|gene724	394.504	0	#DIV/0!	hypothetical protein
Wbm0633|gene732	890.055	0	#DIV/0!	Predicted nucleotide kinase, YdiA family
Wbm0645|gene744	2026.06	0	#DIV/0!	YggT family membrane protein
Wbm0659|gene761	2306.21	0	#DIV/0!	hypothetical protein
Wbm0660|gene762	240.773	0	#DIV/0!	Predicted transcriptional regulator
Wbm0661|gene763	2543.83	0	#DIV/0!	Bacterial nucleoid DNA-binding protein, HupA family
Wbm0665|gene769	776.4	0	#DIV/0!	hypothetical protein
Wbm0669|gene776	425.003	0	#DIV/0!	hypothetical protein
Wbm0673|gene780	892.149	0	#DIV/0!	Phosphatidylglycerophosphate synthase
Wbm0676|gene783	1602.33	0	#DIV/0!	Glutaredoxin-related protein
Wbm0677|gene786	1911.14	0	#DIV/0!	ABC-type spermidine/putrescine transport system, ATPase component
Wbm0678|gene787	63668.3	0	#DIV/0!	Sec-independent protein secretion pathway component, TatA
Wbm0681|gene790	597.383	0	#DIV/0!	Uncharacterized conserved membrane protein
Wbm0692|gene802	1964.33	0	#DIV/0!	RNase P protein component
Wbm0696|gene808	575.383	0	#DIV/0!	Predicted endonuclease involved in recombination, RNase H fold, yqgF family
Wbm0702|gene817	5807.07	0	#DIV/0!	hypothetical protein
Wbm0703|gene818	2774.09	0	#DIV/0!	hypothetical protein
Wbm0709|gene826	1445.47	0	#DIV/0!	Coproporphyrinogen III oxidase
Wbm0711|gene831	553.848	0	#DIV/0!	DNA recombination protein rmuC homolog
Wbm0713|gene834	1745.49	0	#DIV/0!	Predicted protein WF-4
Wbm0715|gene837	206.344	0	#DIV/0!	ABC-type Zn2+ transport systems, ATPase component
Wbm0720|gene842	2860.11	0	#DIV/0!	hypothetical protein
Wbm0724|gene846	405.542	0	#DIV/0!	hypothetical protein
Wbm0725|gene847	288.766	0	#DIV/0!	DNA polymerase I, PolA
Wbm0728|gene852	193.119	0	#DIV/0!	Uroporphyrinogen-III synthase
Wbm0731|gene855	296.121	0	#DIV/0!	Possible ATPase involved in DNA replication initiation, DnaA paralog
Wbm0732|gene856	1616.52	0	#DIV/0!	Site-specific recombinase XerD
Wbm0735|gene859	393.57	0	#DIV/0!	Citrate synthase
Wbm0738|gene862	7862.03	0	#DIV/0!	Acyl carrier protein
Wbm0740|gene864	1626.27	0	#DIV/0!	UDP-N-acetylglucosamine enolpyruvyl transferase
Wbm0743|gene867	550.991	0	#DIV/0!	hypothetical protein
Wbm0744|gene868	430.577	0	#DIV/0!	hypothetical protein
Wbm0748|gene872	681.147	0	#DIV/0!	hypothetical protein
Wbm0750|gene874	110.436	0	#DIV/0!	Type IV secretory pathway, VirB4 components
Wbm0753|gene877	584.573	0	#DIV/0!	Probable trans-2-enoyl-ACP reductase, FabK
Wbm0754|gene878	1515.44	0	#DIV/0!	Cytochrome B561
Wbm0757|gene882	255.893	0	#DIV/0!	HesB/YadR/YfhF family protein
Wbm0758|gene883	47.5316	0	#DIV/0!	DnaJ-domain-containing protein
Wbm0760|gene885	1503.4	0	#DIV/0!	Signal peptidase I
Wbm0761|gene886	1296.43	0	#DIV/0!	hypothetical protein
Wbm0762|gene887	353.761	0	#DIV/0!	Predicted permease
Wbm0765|gene890	1176.22	0	#DIV/0!	hypothetical protein
Wbm0766|gene892	10480.2	0	#DIV/0!	Uncharacterized protein involved in tolerance to divalent cations
Wbm0769|gene895	378.256	0	#DIV/0!	Membrane protease subunit, stomatin/prohibitin homolog
Wbm0776|gene902	693.044	0	#DIV/0!	hypothetical protein
Wbm0779|gene906	891.438	0	#DIV/0!	hypothetical protein
Wbm0781|gene908	2694.39	0	#DIV/0!	hypothetical protein
Wbm0787|gene915	1721.74	0	#DIV/0!	Orotidine-5'-phosphate decarboxylase
Wbm0792|gene920	106.3	0	#DIV/0!	Uncharacterized protein
Wbm0795|gene923	138.141	0	#DIV/0!	Type IV secretory pathway, VirB6 components
Wbm0796|gene924	227.128	0	#DIV/0!	Type IV secretory pathway, VirB6 components
Wbm0798|gene926	2983.06	0	#DIV/0!	Type IV secretory pathway, VirB3 components
Wbm5003|gene12	4597.12	0	#DIV/0!	Uncharacterized conserved protein (pseudogene region)
Wbm5004|gene14	5383.32	0	#DIV/0!	Fic domain containing protein (pseudogene region)
Wbm5005|gene23	364.109	0	#DIV/0!	Possible phage related protein (pseudogene region)
Wbm5006|gene26	392.938	0	#DIV/0!	Pseudouridine synthase (pseudogene region)
Wbm5007|gene40	477.797	0	#DIV/0!	Predicted ATPase, AAA+ superfamily (pseudogene region)
Wbm5013|gene113	338.168	0	#DIV/0!	Periplasmic protease (pseudogene region)
Wbm5016|gene126	290.128	0	#DIV/0!	Ankyrin repeats containing protein (pseudogene region)
Wbm5017|gene128	403.181	0	#DIV/0!	Ribulose-5-phosphate 4-epimerase related aldolase (pseudogene region)
Wbm5018|gene131	523.619	0	#DIV/0!	Na+/H+-dicarboxylate symporter (pseudogene region)
Wbm5019|gene132	1481.17	0	#DIV/0!	Predicted aminoglycoside phosphotransferase (pseudogene region)
Wbm5023|gene161	2399.04	0	#DIV/0!	Ankyrin repeats containing protein (pseudogene region)
Wbm5024|gene175	285.581	0	#DIV/0!	Outer membrane protein (pseudogene region)
Wbm5025|gene194	2277.09	0	#DIV/0!	Putative prohead protease (pseudogene region)
Wbm5028|gene226	10480.6	0	#DIV/0!	Possible outer membrane protein (pseudogene region)
Wbm5029|gene231	1670.04	0	#DIV/0!	Predicted aminoglycoside phosphotransferase (pseudogene region)
Wbm5032.1|gene269	342.881	0	#DIV/0!	Uncharacterized protein, homolog of microcin C7 resistance protein MccF (pseudogene region)
Wbm5032|gene240	566.86	0	#DIV/0!	Uncharacterized protein, homolog of microcin C7 resistance protein MccF (pseudogene region)
Wbm5033|gene286	503.338	0	#DIV/0!	Virulence protein (pseudogene region)
Wbm5038|gene341	1702.07	0	#DIV/0!	Transposase, probably inactivated (pseudogene region)
Wbm5039|gene348	618.038	0	#DIV/0!	Possible phage related protein (pseudogene region)
Wbm5040|gene397	743.546	0	#DIV/0!	Phage-related protein (pseudogene region)
Wbm5041.1|gene401	3452.36	0	#DIV/0!	Phospholipase of GDSL family (pseudogene region)
Wbm5041|gene398	765.686	0	#DIV/0!	Unchracterized conserved protein (pseudogene region)
Wbm5043|gene430	849.328	0	#DIV/0!	Predicted ATPase, AAA+ superfamily (pseudogene region)
Wbm5044|gene432	5276.35	0	#DIV/0!	Possible phage related protein (pseudogene region)
Wbm5045|gene433	320.734	0	#DIV/0!	Unchracterized conserved protein (pseudogene region)
Wbm5047|gene449	1408.87	0	#DIV/0!	Ankyrin repeat containing protein (pseudogene region)
Wbm5048|gene459	1475.28	0	#DIV/0!	Ankyrin repeats containing protein (pseudogene region)
Wbm5050|gene470	666.089	0	#DIV/0!	Unchracterized conserved protein (pseudogene region)
Wbm5052|gene486	1793.78	0	#DIV/0!	Na+/alanine symporter (pseudogene region)
Wbm5053|gene503	431.073	0	#DIV/0!	Folylpolyglutamate synthase (pseudogene region)
Wbm5055|gene510	369.429	0	#DIV/0!	Uncharacterized conserved phage related protein (pseudogene region)
Wbm5057|gene535	363.402	0	#DIV/0!	Periplasmic component of the Tol biopolymer transport system (pseudogene region)
Wbm5058|gene541	566.83	0	#DIV/0!	Unchracterized conserved protein (pseudogene region)
Wbm5059|gene544	569.744	0	#DIV/0!	Transposase and inactivated derivatives (pseudogene region)
Wbm5060|gene554	325.184	0	#DIV/0!	Mannose-6-phosphate isomerase/Mannose-1-phosphate guanylyltransferase (pseudogene region)
Wbm5061|gene577	390.61	0	#DIV/0!	Ankyrin repeats containing protein (pseudogene region)
Wbm5065|gene623	4301.08	0	#DIV/0!	Uncharacterized conserved protein (pseudogene region)
Wbm5066|gene627	637.071	0	#DIV/0!	Uncharacterized conserved protein (pseudogene region)
Wbm5068|gene629	4381.7	0	#DIV/0!	coenzyme pqq synthesis protein c (pseudogene region)
Wbm5069|gene652	315.161	0	#DIV/0!	sn-glycerol-1-phosphate dehydrogenase (pseudogene region)
Wbm5074|gene682	744.772	0	#DIV/0!	Predicted membrane metal-binding protein, ComEC/Rec2 family (pseudogene region)
Wbm5075|gene683	291.763	0	#DIV/0!	Pseudouridylate synthases, 23S RNA-specific (pseudogene region)
Wbm5076|gene691	3594.15	0	#DIV/0!	Phosphatidylglycerophosphatase A (pseudogene region)
Wbm5079|gene728	785.959	0	#DIV/0!	Unchracterized conserved protein (pseudogene region)
Wbm5082|gene774	499.249	0	#DIV/0!	Membrane protease subunit, stomatin/prohibitin homolog (pseudogene region)
Wbm5083|gene775	2107.01	0	#DIV/0!	Membrane proteins related to metalloendopeptidase (pseudogene region)
Wbm5084|gene784	1963.55	0	#DIV/0!	HlyD family secretion protein (pseudogene region)
Wbm5085|gene792	777.486	0	#DIV/0!	N-acetyl-anhydromuramyl-L-alanine amidase (pseudogene region)
Wbm5086|gene811	326.597	0	#DIV/0!	Transcriptional activator, tenA (pseudogene region)
Wbm5088|gene824	4892.9	0	#DIV/0!	Uncharacterized conserved protein (pseudogene region)
Wbm5090|gene829	294.588	0	#DIV/0!	pseudogene
Wbm5091|gene833	1133.35	0	#DIV/0!	Major capsid protein precursor (pseudogene region)
Wbm5094|gene879	489.398	0	#DIV/0!	Predicted ATP-dependent serine protease (pseudogene region)
Wbm5095|gene903	427.926	0	#DIV/0!	Inactivated transposase (pseudogene region)
Wbm5096|gene910	381.155	0	#DIV/0!	pseudogene
Wbm7001|rna0	4393.9	0	#DIV/0!	tRNA-Ser
Wbm7002|rna1	12050.1	0	#DIV/0!	tRNA-Ser
Wbm7004|rna3	21339.7	0	#DIV/0!	tRNA-Cys
Wbm7006|rna5	22468.2	0	#DIV/0!	tRNA-Arg
Wbm7008|rna7	44937.9	0	#DIV/0!	tRNA-Leu
Wbm7016|rna16	58204.7	0	#DIV/0!	tRNA-Pro
Wbm7017|rna17	10495.2	0	#DIV/0!	tRNA-Leu
Wbm7018|rna18	52185.8	0	#DIV/0!	tRNA-Ser
Wbm7020|rna20	9941.96	0	#DIV/0!	tRNA-Met
Wbm7021|rna21	12842.5	0	#DIV/0!	tRNA-Ile
Wbm7023|rna23	11218.1	0	#DIV/0!	tRNA-Trp
Wbm7024|rna24	85476.4	0	#DIV/0!	tRNA-Gly
Wbm7025|rna25	59656.8	0	#DIV/0!	tRNA-Tyr
Wbm7026|rna26	12536	0	#DIV/0!	tRNA-Leu
Wbm7027|rna27	36721.2	0	#DIV/0!	tRNA-Arg
Wbm7030|rna32	24502.1	0	#DIV/0!	tRNA-Arg
Wbm7032|rna34	301.459	0	#DIV/0!	tRNA-Gln
Wbm7033|rna35	20192.9	0	#DIV/0!	tRNA-Phe
Average FPKM/transcript	1161.05	561.726	9.55782
